# Supplementary material for: Emergency Department Visits and Summer Temperatures in Bologna, Northern Italy, 2010–2019: A Case-Crossover Study and Geographically Weighted Regression Methods
Source: Int J Environ Res Public Health. 2022 Nov 24;19(23):15592. doi: 10.3390/ijerph192315592 (PMC9736574; doi:10.3390/ijerph192315592)
Supplement: Supplementary file 1 [file ijerph-19-15592-s001.zip]

Archive with 1 entries (1 files):
- ijerph-1998115-supplementary.pdf
